# Supplementary material for: Public Awareness and Perceptions of Antibiotic Use in Human and Veterinary Medicine in Serbia
Source: Antibiotics (Basel). 2025 May 19;14(5):523. doi: 10.3390/antibiotics14050523 (PMC12108531; doi:10.3390/antibiotics14050523)
Supplement: Supplementary file 1 [file antibiotics-14-00523-s001.zip]

Archive with 1 entries (1 files):
- antibiotics-3586570-supplementary.sav
